# Supplementary material for: Genome-wide characterisation and expression profile of the grapevine ATL ubiquitin ligase family reveal biotic and abiotic stress-responsive and development-related members
Source: Sci Rep. 2016 Dec 2;6:38260. doi: 10.1038/srep38260 (PMC5133618; doi:10.1038/srep38260)
Supplement: Supplementary Table 2 [file srep38260-s2.xls]

## Sheet: formmated
Supplementary Table 2. Hierarchical clustering of the expression profiles of grapevine ATL genes in grapevine-pathogen interaction dataset with log transformed relative expression values. Black squares indicate FDC<0.05; red: upregulation, blue: downregulation
Gene	GRSPaV_berries	GRSPaV_leaves	GRSPaV_petioles	E.lata_CS.3d	E.lata_CS.30d	E.lata_CS.120d	E.lata_M.3d	E.lata_M.30d	E.lata_M.120d	E.lata_UB.3d	E.lata_UB.30d	E.lata_UB.120d	B.cinerea_EL33.B.C	B.cinerea_EL35.B.C	B.cinerea_EL33.35.B.C	N.parvum.early	N.parvum.late	E.necator_Carignane.1dpi	E.necator_Carignane.5dpi	E.necator_DVIT3351.27.1dpi	E.necator_DVIT3351.27.5dpi	E.necator_Husseine.1dpi	E.necator_Husseine.5dpi	E.necator_Karadzhandal.1dpi	E.necator_Karadzhandal.5dpi	E.necator_Khalchili.1dpi	E.necator_Khalchili.5dpi	E.necator_LateVavilov.1dpi	E.necator_LateVavilov.5dpi	E.necator_Sochal.1dpi	E.necator_Sochal.5dpi	E.necator_sylvestris.1dpi	E.necator_sylvestris.5dpi	P.viticola_PN.12hpi	P.viticola_PN.24hpi	P.viticola_VR.12hpi	P.viticola_VR.24hpi	B.cinerea_leaves_24vs12h.p.i	B.cinerea_leaves_72vs24h.p.i	B.cinerea_leaves_144vs72h.p.i	P.viticola_PN.24hpi_S	P.viticola_PN.24hpi_S+T.harzianum	B.cinerea_Noblerot_S1	B.cinerea_Noblerot_S2	B.cinerea_Noblerot_S3	T.urticae_AD	T.urticae_NAD
VIT_05s0077g01970	0.06	0.07	0.49	-0.1	-0.3	1.2	-0.4	1.14	0.18	-0.2	0.88	0.76	1.27	0.87	1.07	-1.2	-0.6	0.46	2.55	0.5	1.57	0.36	1.63	0.85	1.09	0.35	0.64	0.22	0.42	-0.3	1	0.32	1.09	1.19	1.21	3.44	1.38	0.34	0.66	-0.2	-2.4	-2.1	0.64	1.28	0.35	2.1	0.37
VIT_09s0002g00220	-0.2	0.12	0.43	0.38	-0.3	0.59	0	-0.1	0.72	0.39	0	0.01	1.01	-0.5	0.24	-0.4	-0.1	0.56	1.96	0.45	1.29	0.47	1.82	0.68	1.04	0.42	0.7	0.11	0.27	-0.4	0.83	0.32	0.99	0.69	0.66	2.47	0.45	0.43	1	-0.4	-1.5	-1.5	2.63	2.39	0.23	1.45	-0.19
VIT_02s0025g01430	-0.1	0	0	0.99	-0.1	1.12	-0.2	0.13	0.88	-0.2	0	0.59	1.32	0.23	0.77	1.17	0.27	0.93	2.45	0.89	1.49	1.13	1.19	0.65	2.13	0.74	0.33	0.31	0	-0.2	0.98	0.91	1.25	0.11	0.04	-0.1	-0.1	-1.5	1.28	0.71	-1.7	-1.3	0.5	-0.7	0.67	1.66	-0.2
VIT_14s0128g00120	0.02	0.14	0.47	-0.1	0	0.13	-0.4	-0.4	0.09	-0.6	-0.4	-0.1	0.09	-0.3	-0.1	-0.4	-0.3	0.23	1.53	0.58	1.11	0.22	1.06	0.53	1.19	0.35	0.64	0.33	0.37	-0.2	0.66	0.17	0.78	1.1	0.87	3.01	1.61	0.43	0.44	-0.1	-0.9	-0.8	0.85	1.11	0.45	0.99	0.08
VIT_03s0017g00670	-0.1	-0.1	-0.2	0.22	-0.1	-0.1	-0.4	-0.1	0.03	-0.6	-0.2	0	0.04	-0.6	-0.3	1.44	0.63	0.16	0.95	0.27	0.99	0.31	1.14	0.5	0.95	0.21	0.47	-0.1	0.23	-0.1	1.04	0.37	0.53	0.58	0.81	1.74	1.12	0	1.35	0.04	-0.2	-0.1	0.81	1.7	-0.2	1.39	-0.04
VIT_03s0091g00480	0	0	0.18	0	-0.1	-0.2	-0.1	-0.2	0.15	0.05	-0.2	0	0.26	0.46	0.36	-0.2	-0.1	0.22	0.89	0.18	0.31	-0.2	0.63	0.19	0.35	-0.1	0.21	0.09	0.1	-0.2	0.63	0.11	0.07	0.52	0.61	1.67	0.7	0.36	0.46	-0.5	-1.6	-1.5	0.07	0.39	0.08	1.59	-0.06
VIT_00s0264g00020	-0.1	0.05	0	0	-0.2	0.07	0.17	-0.2	0	0.03	-0.1	0.14	-0.1	0.53	0.19	0.32	0.05	0	0.44	0.07	0.14	0.22	0.19	-0.1	-0.1	-0.1	0.01	-0.3	-0.1	-0.3	0.19	-0.3	0	0.1	0.1	1.47	0.57	0.65	0.4	-0.7	-0.4	-0.3	0.75	0.93	0.44	0.71	0.44
VIT_06s0004g05090	0.01	0.16	0.44	0.44	0.09	0	-0.2	0.34	0.06	0.01	0.03	0.23	0.39	-0.6	-0.1	-0.2	-0.2	0.08	0.85	0.11	0.42	0.15	0.66	0.25	0.23	0.11	0.29	-0.2	0.1	-0.2	0.53	0	0.39	0.22	0.18	1.22	0.44	0	0.3	0.29	-1.1	-1.2	0.27	0.81	0.35	0.81	0.26
VIT_13s0019g01980	0	0.4	0.5	0.11	0.01	0.15	-0.2	0.5	-0.3	-0.1	0.23	0	0.39	-0.5	-0.1	-0.6	-0.1	0.31	0.53	0.31	0.55	0.24	0.6	0.16	0.68	0.19	0.3	0.23	0.02	-0.2	0.68	0	0.51	0.21	0	0.12	0.73	-0.3	0.69	0.23	-1.4	-1.3	-0.1	0	0.53	1.01	0.17
VIT_07s0191g00230	0	-0.3	0.25	0.5	0.09	0.29	-0.2	0.1	0.27	0.13	-0.2	0.49	0.29	1.06	0.68	0	-0.2	0.19	0.91	0.18	0.67	-0.2	0.84	0.32	0.96	0.31	0.46	0.09	0.22	-0.1	0.91	0.29	0.77	0.6	0.45	0.84	0.49	-1.1	0.59	0.27	-1.3	-1.1	0.08	-0.9	0.51	1.04	-0.02
VIT_11s0016g03190	0.18	-0.2	0.37	0.13	0.1	0.13	-0.6	0.11	-0.1	0	0	0	1.37	1.33	1.35	0.32	0.15	0.37	1.93	0.36	0.93	0.16	1.69	0.21	1.38	0.13	0.38	-0.1	0.08	0.07	0.61	0.02	0.47	0	0	0	0	1.2	1.45	-0.8	0.93	2.61	1.66	1.23	0.59	2.75	0
VIT_12s0028g02530	0	-0.7	-0.4	1.03	0.12	0.45	-0.4	-0.4	0.11	-0.4	-0.8	0.25	1.9	-0.5	0.68	0.34	0.13	0.48	2.89	0.49	1.57	0.65	3	0.76	1.79	0.47	0.96	0.08	0.38	0	1.34	0.72	0.87	3.62	1.98	5.34	3.37	-0.4	2.06	-0.2	-0.4	0.79	3.8	0.92	0.52	2.75	0.18
VIT_07s0031g02250	0.34	0.42	-0.2	-0.6	-0.4	0.26	0.04	-0.2	0.16	0.05	0.51	0.05	0.69	0.4	0.54	1.16	0.46	0	0.4	0.27	-0.1	0.1	-0.1	-0.7	-0.5	-0.1	0.08	0	0.22	-0.1	-0.3	-0.2	-0.1	0	0	0	0	2.99	-0.8	-0.8	2.59	2.86	0.14	-0.8	0.65	-0.02	0.53
VIT_06s0004g08080	-0.1	0.8	0.71	-0.6	-0.6	0.32	-0.1	0	-0.1	-0.3	0	0.03	0.21	-0.5	-0.2	0.88	0.3	0.01	0.09	0.04	-0.2	0.05	-0.3	-0.4	-0.6	-0.1	-0.1	-0.2	0.14	-0.2	-0.5	-0.2	-0.1	0	0	0	0	4.34	-0.6	-1.5	3.61	3.35	-1.4	-2.8	0.16	-0.08	1.23
VIT_15s0045g00330	-0.2	0	0.2	0.14	0.11	0.32	-0.2	-0.1	-0.1	-0.3	0.16	0.05	0.37	1.06	0.72	1.18	0.08	0.09	0.06	0.09	0.16	-0.1	0.45	-0.1	0	0.23	0.24	0.05	0.01	0	0.19	0	0.13	0	0	0	0	0.43	1.05	-0.2	0.8	0.64	0.8	1.69	-0.4	0.48	-0.04
VIT_18s0001g06670	0.07	0.16	-0.3	-0.2	-0.2	0	-0.3	-0.2	-0.2	-0.6	0.25	-0.2	0.45	0.07	0.26	1.02	0.52	0.11	1.09	0.3	0.34	-0.1	0.57	0.35	1	0	0.57	0	-0.1	-0.1	0.14	0.16	0.44	0	0	0	0	-0.3	1.2	0.08	0.64	1.15	0.6	1.17	-0.4	0.13	-0.09
VIT_16s0098g00250	0.23	0.04	-0.4	0.43	-0.3	0.14	-0.6	-0.1	0.7	-0.1	0.6	0.43	0.86	0.49	0.68	1.08	0.1	0.29	0.14	0.35	0.32	0.34	0.26	0.06	0.55	-0.1	0.03	0.12	0	0.05	0.05	0.13	0	0.09	0.86	0.41	0.57	0.42	1.21	0.28	0.31	1.34	-0.5	-0.2	0.31	0.87	0.03
VIT_11s0016g01430	0.28	-0.2	0.24	-0.2	-0.3	0.81	-0.5	0.45	-0.4	-0.4	0.15	-0.1	0.34	-0.9	-0.3	0.24	0.05	0.12	0.47	0.44	0.45	0.35	0.4	-0.1	0.68	-0.1	0.46	0	0.01	0	0.82	0.2	0.43	0.42	0.07	0.38	0.2	0.99	1.08	-0.5	0.04	0.1	0.2	0.15	0.06	1.39	0.48
VIT_15s0048g02030	-0.1	0	0.15	0	0	-0.1	0.03	-0.1	0	0	0	0.06	-0.1	0.12	0	0.44	0.34	0.34	0.08	0.25	0.24	0.28	0.11	-0.2	0.11	-0.1	0.1	0.03	0.01	-0.1	0.23	0	0.03	0.01	0.08	0.73	0.44	-0.1	0.42	0.29	-0.3	-0.3	0.01	-0.2	0.21	0.19	-0.26
VIT_04s0008g02290	0.02	0	0.08	0.31	-0.1	0.04	0	0	-0.1	0.01	0.03	0.16	0	-0.1	0	-0.2	0.05	0.2	0.11	0.3	0.32	0.05	0.19	-0.2	0.21	0.22	0.17	0.22	0.13	-0.1	0.24	0.06	0.09	0.13	0	0.38	0.43	-0.4	0.54	-0.2	-0.5	-0.6	-0.1	0.04	0.28	0.62	0.11
VIT_18s0122g00870	0.22	-0.2	-0.1	0.09	0.04	-0.3	-0.3	0.04	-0.4	0.01	0	-0.2	0.1	0.05	0.07	0.44	0.31	0.19	0.3	0.22	0.36	0.01	0.19	-0.2	0.25	0.03	0.21	0.08	0.09	0	0	0	0.24	0	0	0	0	-0.1	0.66	-0.1	-0.3	-0.4	0.08	0.43	0.24	0.58	-0.18
VIT_04s0008g04280	0	-0.1	0.05	0.27	0	-0.1	-0.2	0	0.12	-0.2	-0.2	0	0.01	-0.1	0	0.28	0.16	0.08	0	0.33	0.21	0.25	0.21	0.12	0.02	0.16	0.12	0.11	0	-0.3	0.35	0.08	0.19	0	0.25	-0.3	-0.3	0.16	0.09	0.24	-0.2	0	0	-0.4	-0.2	0.45	0.11
VIT_17s0000g08400	0.04	0	-0.2	0.2	-0.1	-0.1	-0.2	-0.1	0	-0.1	0.04	0	-0.3	-0.1	-0.2	0	0	0.03	0.16	0	0	0.05	0.05	0	0.01	0	0.03	0	0	0.03	0.01	0	0.01	0	0	0	0	-0.2	0.23	0	0.19	0.4	-0.3	0	0	0.3	0
VIT_11s0118g00760	0.08	-0.1	0.09	0.15	0	0.03	0.05	0	0.01	-0.1	0.08	0.08	0.1	0.05	0.07	0.24	0.16	0.3	0.14	0.65	0.24	0.55	0.24	-0.1	0.26	0.28	0.38	0.24	0.03	-0.1	0.44	0.08	0.35	0	0.02	-0.1	0	0.29	0.41	0.07	-0.2	0	0.18	1.12	-0.3	0.51	0
VIT_17s0053g00320	0.04	0.09	-0.2	0.1	-0.2	0	-0.1	-0.1	0.09	0	0.01	0	0.38	-0.3	0.04	0.03	0.11	0.11	0.14	0.26	0.23	0.14	0.07	0	0.11	0.09	0.18	0.06	0.02	-0.1	0.11	0.02	0.26	0.05	0.05	0.3	0.12	0.24	0.06	0.12	-0.2	-0.1	0	0.54	0	0.36	0.13
VIT_14s0083g00710	0.04	-0.4	0.04	0.29	0.18	-0.1	-0.3	0.04	0.06	-0.3	0.02	-0.1	-0.3	0.04	-0.1	0.11	0	0.01	-0.1	0	-0.1	-0.3	0.2	0.09	0.14	-0.2	-0.2	0	0.04	-0.2	0.15	0.08	-0.1	0.12	0	0.44	0.3	-0.2	0.43	-0.2	-0.3	-0.5	0.15	0.72	0.03	0.68	0.35
VIT_13s0019g01960	0.05	0.03	0.09	-0.1	-0.1	0	0.16	0.14	0.19	0.19	0.32	0.18	-0.5	0.47	0	0.03	0.08	0.1	0.2	0.11	0.03	0	0.2	-0.2	0.08	0.11	0.07	0	-0.1	-0.1	0.01	0	0.1	-0.1	0.03	0.08	0.02	-0.2	0.19	0	-0.1	0	0	-0.2	-0.1	0.11	0.05
VIT_05s0051g00730	0	0	0.07	0.16	-0.1	0	-0.1	0.12	0.01	0.07	0.08	0.09	-0.2	0.86	0.32	-0.2	-0.1	0.16	0	-0.1	0.01	0.19	0.07	0.07	-0.1	0	0.08	0	-0.1	-0.2	0.05	0.06	0	0	0	0	0	0.18	0.01	-0.2	-0.1	0.12	0.11	-0.6	0.19	0.13	0.19
VIT_08s0056g00320	0.09	-0.1	0.19	0.06	0	-0.1	0.15	-0.2	0.1	0.21	-0.1	0.01	0.03	0.45	0.24	-0.1	-0.1	0.04	0	0	0.03	0.28	0.11	0.1	-0.1	0.06	-0.1	0.04	0	-0.2	0	0	0.03	-0.9	0.09	0.32	0.06	-0.1	-0.3	0.54	-0.3	-0.2	0.28	-0.2	0.18	0.05	-0.16
VIT_11s0016g03420	0	0.07	0.06	0.17	0.12	0	0	-0.2	-0.1	0.02	-0.2	0	0.1	0.61	0.36	-0.6	0	-0.1	-0.1	0.02	0.07	0.06	-0.2	0.33	0	0.16	0.14	-0.2	-0.3	-0.2	-0.2	-0.1	0.11	-0.3	-0.2	-0.1	-0.2	0.19	0.34	0.18	0.13	0.19	0.72	0.23	0.3	0.59	0.14
VIT_04s0023g03580	0	0.2	0.2	-0.2	-0.2	0.28	0.04	-0.1	0.14	0.1	0.13	0.24	0.13	0	0.04	0.37	0.05	0.07	0.1	0.11	-0.1	0.22	0.14	-0.1	-0.2	0.05	0.1	-0.1	0.17	0.02	0	0.1	0.22	0	0	0	0	0.62	0.04	-0.2	0.61	0.7	0	-0.2	-0.1	0.12	0.13
VIT_11s0016g04450	0	0.32	0.44	-0.1	-0.3	-0.3	0.08	0	-0.1	0.12	0.1	0.14	-0.2	-0.2	-0.2	0.04	-0.1	0.34	0.12	0.2	-0.1	0.28	0	-0.2	-0.2	0.03	0.01	0.08	0	-0.1	0	-0.1	0	0	0	0	0	0.43	0	0.15	0.24	0.24	-0.2	-0.7	0.27	-0.02	-0.17
VIT_15s0048g01840	-0.1	-0.3	0.36	0.09	0.1	0.39	0	0.04	-0.1	-0.2	-0.1	0	0	-0.1	-0.1	0	0	0.11	0.1	0.24	0.07	0.08	-0.2	-0.1	-0.1	0.09	0.04	0.1	0	-0.2	0.02	0	-0.1	0.12	-0.4	-0.2	-0.3	0.63	0.13	-0.1	0.26	0.03	-0.6	-0.7	0.34	-0.32	-0.08
VIT_18s0075g00220	0	0.49	-0.1	-0.2	0.28	-0.3	-0.2	-0.2	-0.1	0	-0.1	-0.1	0.02	-0.4	-0.2	0.15	0.02	-0.1	-0.3	0.12	0.05	0.11	-0.3	0.03	-0.2	0.13	-0.1	0.1	-0.1	-0.1	-0.1	0.17	0	-0.1	-0.1	-0.5	-0.3	0.37	0.02	0.21	0.38	0.26	-0.3	0.32	-0.1	-0.09	0.08
VIT_09s0002g05120	0.05	0.28	0.25	0.04	-0.1	-0.1	0.03	-0.1	0.03	0.02	-0.1	0.14	-0.3	0.1	-0.1	0.05	0	0.04	-0.1	0.07	0.05	0.18	-0.1	-0.3	-0.2	0.02	0	-0.1	0	-0.3	0	-0.1	0.05	-0.5	-0.6	-0.2	-0.3	0.57	-0.2	0.07	0	-0.1	-0.1	0.39	-0.2	-0.36	-0.1
VIT_06s0009g02350	0.04	-0.1	0.17	0.15	-0.1	-0.3	-0.1	-0.2	0	-0.3	-0.2	-0.1	-0.1	-0.4	-0.3	0.15	0.19	0.19	0.29	0.39	0.26	0.19	0.23	-0.1	0.14	0.22	0.22	0.17	0.13	-0.1	0.36	0.04	0.19	0.23	0.01	0.02	-0.2	0.67	0.14	-0.1	0.33	0.27	-0.3	0.68	-0.1	0.22	-0.03
VIT_17s0000g06460	0.1	-0.1	0.15	-0.4	-0.1	-0.6	-0.1	-0.1	-0.2	0.12	-0.1	0	0	-0.6	-0.3	0.25	0.19	0.34	0.12	0.27	0.02	0.06	0.16	-0.4	0.08	0.02	0.1	-0.2	0.01	0.11	0.04	0.08	0.21	0	0	0	0	0.58	0.41	0	0.49	0.45	-0.6	0.91	-0.1	0.06	-0.01
VIT_08s0007g00720	0.15	-0.3	0.05	-0.2	0.03	0.09	-0.1	0.01	0.04	-0.1	0.02	0.12	-0.1	0	0	0.47	0.33	0.01	0.1	0.28	0.19	0	0.1	-0.4	0.3	-0.2	-0.1	0.07	0.06	-0.2	-0.1	-0.3	0.13	0.33	0.15	-0.1	-0.1	0.67	0	-0.3	0.55	0.5	-0.5	1.11	0	-0.33	-0.09
VIT_08s0040g00590	0.03	0.05	0.06	0	0	0.18	0.01	-0.2	0.06	-0.1	-0.3	0.08	0.12	0	0.06	0.29	0.27	0.11	0.31	0	0.01	0	0.01	-0.3	-0.1	-0.2	0.01	-0.1	0.14	-0.1	0	0.05	-0.1	0	0	0	0	0.21	0	0.02	0.12	-0.1	-0.3	0.8	0.05	-0.3	-0.17
VIT_02s0025g04150	-0.1	-0.2	0.11	0.03	0.11	-0.1	-0.1	-0.1	0.02	-0.1	0	0	-0.2	-0.1	-0.1	0.47	0.18	0.02	0.04	0	0	0	-0.1	0	0	-0.1	0	-0.1	0	-0.2	0	0.13	0	0	0	0	0	0.38	0.06	-0.3	0.06	0.05	-0.1	0.66	-0.2	-0.01	0
VIT_15s0021g00890	0.13	-0.4	0	0.15	-0.2	-0.1	-0.5	-0.1	-0.1	-0.2	-0.3	-0.2	0.25	0.01	0.13	0.16	0.11	0.48	0.91	0.4	0.59	0.35	0.7	0	0.34	0.25	0.61	0.28	0.16	-0.2	0.5	0.11	0.32	0	0.08	-0.3	-0.1	1.07	0.17	-0.2	-0.1	-0.1	-0.3	0.09	-0.1	-0.32	-0.24
VIT_17s0000g04730	0.12	-0.1	0.11	0.09	0.11	-0.2	-0.1	-0.2	0.05	-0.1	0.11	0	-0.3	0.13	-0.1	0.17	0	0.05	0.05	0.1	0.18	0.07	0.05	-0.1	0.14	-0.1	0	0	0.06	-0.3	0.23	0.05	0.05	0.24	0.08	0.3	0.04	0.19	0.03	0	-0.6	-0.6	0.06	0.69	0.12	-0.01	-0.12
VIT_18s0001g14530	0.23	0.1	0.63	0.2	0	-0.2	0.02	-0.3	0.13	0	0.04	0	-0.2	0.09	-0.1	-0.2	0.13	0.01	0.12	0.28	0.13	0.06	-0.1	-0.2	0.15	0.02	0.17	0.07	0	-0.1	0.13	0	0.11	0.06	0.08	-0.2	-0.2	0	0.19	-0.3	-0.7	-0.8	-0.1	0.77	0.13	-0.28	-0.16
VIT_06s0004g00120	0.09	0	-0.1	0.18	-0.1	-0.2	0.12	-0.1	0.03	0.17	0	0.12	-0.2	0	-0.1	-0.4	0	0.21	0.17	0.29	0.24	0.35	0.2	0	0.25	0.1	0.18	-0.1	0.05	-0.1	0.35	0.05	0.35	0	0	0	0	-0.2	0.43	-0.1	-1.4	-1.5	-0.3	0.22	-0.1	0.11	-0.14
VIT_13s0074g00370	-0.1	0.44	-0.5	0.19	0.09	-0.1	-0.1	0.03	0.01	0.22	0.13	-0.2	0.07	0.18	0.13	-0.2	0	0	0.15	0.01	-0.2	-0.2	-0.3	-0.1	-0.1	0	0.12	-0.1	0.01	-0.1	-0.2	-0.2	-0.1	0	0	0	0	-0.4	-0.7	0.31	-0.9	-1	-0.2	1.01	-0.3	-0.47	0.01
VIT_12s0034g01390	-0.1	-0.6	-0.4	-0.6	-0.4	-0.1	-0.4	0.32	0	-0.1	0.11	-0.3	0.07	-0.7	-0.3	0.35	0.06	0	0.11	-0.1	-0.4	-0.1	0	0.02	-0.5	-0.1	-0.2	0.18	0	0.03	-0.3	-0.2	-0.5	0	0	0	0	-0.1	0.67	-0.7	-0.8	-0.5	0.75	0.43	-0.1	-0.76	-0.12
VIT_13s0156g00140	0.1	0.19	-0.5	0.26	0.03	0	0.02	-0.1	0.22	-0.2	-0.2	0.16	0.4	-0.3	0.06	-0.1	0.18	-0.2	-0.1	-0.1	-0.1	0	0.02	0.13	0.21	0.03	0.06	0.05	0.13	-0.1	-0.2	-0.1	-0.1	0.02	0.11	0.02	-0.2	0.74	0.02	-0.1	-0.3	-0.7	0.76	1.19	-0.5	0.23	-0.07
VIT_03s0038g03930	0.15	0.28	-0.6	-0.4	-0.2	-0.1	-0.3	0.14	-0.3	-0.4	0.2	-0.6	-0.3	0.1	-0.1	0.04	0	0	0.28	-0.2	-0.3	-0.1	-0.2	0.03	0.02	-0.2	-0.1	-0.1	-0.1	0	0.01	0	0.07	0	0	0	0	0	-0.4	-0.2	-0.2	-0.3	1	0.75	0.24	-0.5	0.18
VIT_12s0034g01400	-0.2	-0.2	-0.5	-0.5	0	-0.1	0	-0.1	-0.4	-0.2	-0.1	-0.4	0.01	-0.2	-0.1	0.75	0.01	0	0	0.02	-0.2	0	-0.4	0.02	0.08	0	-0.1	0	0	0.06	-0.3	-0.1	-0.2	0	0	0	0	-0.3	-0.3	-0.2	-0.7	-0.3	0	0	0	0.45	0
VIT_10s0003g00850	0.07	0.05	-0.3	-0.2	-0.1	0.42	-0.2	0	-0.2	0.15	0.08	0.11	0.03	-0.7	-0.3	0.04	0	0.02	0	0.06	-0.1	0.05	0	0	0.06	0	0	0	0	0	0.11	0.02	-0.1	0	0	0	0	0.33	-0.6	-0.2	0	-0.2	0.15	0	0	0.35	0.04
VIT_09s0002g05140	0.12	0.05	0.1	-0.2	0.08	-0.2	0.04	-0.1	-0.2	-0.2	-0.1	-0.1	0.14	-0.8	-0.3	0	0	0	0	0	0	0	0	0	0	0	0	0	0	0	0	0	0	0	0	0	0	0	0	0	0	0	0	0	0	0	0
VIT_13s0019g01020	0.06	-0.3	-0.8	-0.2	0.64	-0.2	0.21	0	-0.2	-0.1	0.25	-0.3	0.13	-0.8	-0.3	0	0	0.01	0.12	0	-0.1	0	0.01	0	0.06	0.04	0.04	0	0.02	-0.1	0.01	0	0.05	0	0	0	0	0	0	0	-0.3	0	0	0	0	0	0.04
VIT_00s0349g00040	0.05	-0.1	-0.3	0.48	0.71	1.29	0.17	-0.2	-0.6	-0.3	0.12	0.73	0.34	0.29	0.32	-0.1	0	0.09	-0.1	-0.1	-0.1	0	0	0.08	-0.1	0	0.06	0.02	0.02	0	0.1	0.02	0.19	0.18	0.07	-0.3	-0.3	-0.3	0.06	0	0.05	-0.5	0.35	-0.4	0	-0.3	-0.04
VIT_18s0001g06640	0.32	-0.2	-1.1	0.35	0.22	0.33	0.05	0.11	-0.1	-0.3	0.09	-0.1	0.62	0.3	0.46	0.49	0.14	0.08	0.01	-0.5	-0.1	0.25	0	0.08	-0.2	-0.3	-0.3	0.27	-0.1	-0.1	-0.1	-0.1	-0.2	0	0	0	0	-0.5	-0.4	0.34	-0.7	-0.8	0.51	-0.6	0	0.1	0.09
VIT_14s0066g01610	0.02	-0.2	0.33	0.15	-0.1	0.59	-0.1	0.12	0.07	-0.5	0	-0.1	0.21	0.31	0.26	0.57	0.1	0	0.43	-0.3	0.24	0.23	0	0.06	0.29	0	0.17	-0.1	0.03	-0.1	0.17	0.05	0.04	0.16	0.08	-0.4	-0.2	0.39	0.46	0.14	-0.2	-0.1	-0.2	-1.3	0.34	0.39	0.14
VIT_09s0002g01500	0.26	0.14	-0.5	0.37	-0.2	0.45	0.27	0.29	0.28	-0.1	0.23	0.45	0.11	0.65	0.38	-0.8	-0.1	0	0.15	-0.1	0	-0.1	-0.2	0	0.27	0.14	0	-0.1	-0.1	0.27	-0.4	-0.1	-0.1	0	0	0	0	-0.1	-0.3	0	0.02	0.45	0.37	-1	0.23	-0.44	-0.31
VIT_17s0000g08210	0	0.12	0.09	0.24	-0.2	0.07	0.03	0.02	0.09	-0.1	0.2	0.26	-0.5	0	-0.3	-0.3	0.01	0.04	0	-0.1	-0.1	-0.2	-0.2	-0.1	-0.3	0	0.01	0.08	0.02	0.12	-0.2	-0.2	-0.1	0.25	-0.2	-0.2	-0.1	-0.5	-0.2	0.31	-0.6	-0.6	-0.2	-1.1	0.37	-0.38	-0.14
VIT_18s0001g03270	0.06	0.15	-1.2	0.06	0.12	0.46	-0.3	-0.2	-0.3	-0.4	-0.7	-0.1	0.01	0.3	0.16	0.64	0.11	0.13	-0.2	-0.1	-0.4	-0.1	-0.2	-0.4	-0.3	-0.2	0	0.07	0.09	0	-0.5	-0.3	-0.2	0	0	0	0	-0.2	0.73	-0.7	-0.8	-0.5	0.22	-0.3	0	0.46	-0.13
VIT_15s0046g02070	0.29	0.57	-0.6	0.17	-0.2	-0.4	-0.1	0	0	0.06	-0.2	-0.2	0.94	-0.3	0.3	0.76	0.36	-0.1	0.07	-0.2	-0.1	-0.2	-0.5	-0.1	-0.4	-0.2	0.03	-0.2	0.01	-0.3	-0.3	-0.1	-0.2	0.09	-0.1	-0.3	-0.4	0.65	-0.3	-0.1	0.12	0.1	-0.1	-0.5	0.12	0.51	0.56
VIT_08s0040g00310	0.12	0.17	-0.6	0	-0.1	-0.1	0.16	-0.2	0.18	0	-0.1	-0.1	0.65	-0.6	0.03	0.07	0.04	0.18	0.1	0.19	0.13	0.55	-0.1	-0.4	-0.1	0	0	-0.2	0.11	0.04	-0.1	0.14	-0.1	0	0	0	0	0.41	0.24	0.07	0.14	0.3	-0.4	-0.1	-0.2	-0.01	-0.05
VIT_09s0002g05130	0.12	0.13	-0.3	0.06	-0.2	0.12	0.17	0.2	-0.4	-0.2	0.01	-0.3	0.34	-0.1	0.11	0	0	0	0	0	0	0	0	0	0	0	0	0	0	0	0	0	0	0	0	0	0	0	0	0	0	0	0.15	0	0	0	0
VIT_11s0052g00360	0	0	0.01	-0.1	-0.1	-0.4	0	-0.1	-0.1	0	-0.2	0.01	0.44	0.06	0.25	0	0	0	0	0	0	0	0	0	0	0	0	0	0	0	0	0	0	0	0	0	0	0	0	0	0	0	0	0	0	0	0
VIT_13s0019g01000	0.27	0.22	-0.4	-0.4	-0.1	-0.1	-0.1	-0.1	0.18	-0.2	-0.1	-0.4	0.63	0.03	0.33	0	0	0	0	0	0	0	0	0	0	0	0	0	0	0	0	0	0	0	0	0	0	0	0	0	0	0	0	0	0	0	0
VIT_18s0001g01050	0.09	-0.2	-0.5	-0.2	-0.1	-0.7	-0.3	0.16	-0.1	-0.3	-0.4	-0.6	0.76	0	0.38	-0.1	0	0	0	0	0.07	0.05	-0.1	0	0	0	0	0	0	0	0	0	0	0	0	0	0	-0.2	0	0	0	0	0	0	0	0	0
VIT_12s0028g01580	0.17	0	-0.5	0.15	0.16	-0.2	0.19	-0.2	-0.6	-0.3	-0.4	-0.3	0.8	-0.3	0.26	0.22	-0.1	0.29	0.46	-0.2	0.01	-0.6	-0.5	-0.2	-0.2	-0.4	-0.3	0.05	0.04	0	-0.6	0	-0.1	0	0	0	0	0.27	0.54	-1.1	0.69	0.23	0.27	-0.3	0	-0.6	-0.2
VIT_11s0052g00530	0.26	-0.2	-0.6	0.69	-0.4	0	0.33	0	-0.1	0.88	0.6	-0.1	0	0.06	0.01	0.45	0.36	0.05	0.11	0.05	0.02	0.02	-0.6	-0.2	-0.8	-0.1	-0.4	-0.4	0.11	0.2	-0.5	-0.2	-0.6	0	0	0	0	-0.2	-0.2	0.14	0.15	-0.4	0.51	2.26	0.14	-0.62	-0.17
VIT_06s0004g05080	0.06	0.18	0.33	-0.3	-0.1	0.57	0.66	0	0.18	0.53	0.14	0.08	0.42	0	0.2	-0.1	0.14	0	-0.1	-0.1	-0.1	-0.1	-0.3	-0.3	-0.2	0	-0.1	-0.1	0.09	0.21	-0.6	-0.1	-0.2	0.14	0.17	-0.2	0	0.11	-1	0	-0.4	-0.9	-0.1	0.25	-0.1	-1.33	-0.56
VIT_07s0005g03120	0.55	-0.1	-1.5	0.91	0.36	-0.6	0.38	-0.1	-0.4	0.54	-0.1	-0.3	0.55	0.02	0.29	0.27	-0.1	0	0.29	-0.3	-0.2	-0.5	-0.3	-0.1	-0.2	-0.3	-0.1	0	0.01	0.13	-0.4	-0.2	-0.3	0	0	0	0	0.09	-1.5	0.39	-1.1	-1.3	0.02	0.38	0	-0.57	0.04
VIT_03s0063g01890	0.23	0.02	-1.1	0.49	-0.1	-0.7	0.53	-0.4	0.02	0.72	0.06	-0.1	0.28	0.09	0.19	0.49	0.34	0	-0.2	-0.1	-0.2	-0.2	-0.4	0.15	-0.7	-0.1	-0.1	0	0.06	0	-0.6	-0.1	-0.2	-0.3	-0.1	-0.5	-0.3	0.26	-0.7	0.42	-0.4	-0.8	-0.4	-0.5	0.1	-0.79	-0.22
VIT_01s0026g02540	0.11	0.06	-0.5	-0.7	-0.8	0.23	-0.9	0.94	-0.1	-0.4	0.87	0.1	0.84	-0.4	0.21	1.21	0.67	0	0	0.31	-0.1	-0.1	-0.1	-0.2	0.13	0.04	0.06	0.01	0.15	0.04	-0.1	0.03	0.08	0.03	-0.8	0.22	-0.2	2.07	0.27	-1.4	0.2	-0.3	0.33	2.43	-0.2	0.2	0.76
VIT_07s0005g00710	0.33	0.05	-0.6	-0.6	0.05	-0.1	0.06	0.2	-0.1	-0.1	-0.2	-0.1	0.82	-0.2	0.29	0.7	0.05	0.03	-0.2	0.08	-0.3	-0.1	-0.3	0.05	-0.2	0.05	0	0.06	0	0.01	-0.1	0.09	-0.2	-0.1	0	0.02	-0.5	2.16	-0.4	-1.2	-0.4	-0.6	-0.1	0.13	0	1.1	0.11
VIT_11s0065g01210	0.05	-0.1	-0.5	-0.3	0.29	-2.2	-0.1	0	-0.1	-0.4	0.48	0.04	0.25	-0.5	-0.1	0.34	0.02	0.13	0.13	0	0	0.12	-0.1	0	0	0	0.11	0	0	0.21	-0.1	0	0	0	0	0	0	-0.1	0.72	-0.9	1.08	0.83	0.63	2.34	-0.2	0.23	0.12
VIT_12s0057g01330	0.21	0.49	-0.1	0.24	0.01	0.39	0.23	-0.2	0.56	0.6	-0.4	-0.1	0.75	0	0.36	1.23	1.14	0.61	0.23	0.52	0.06	0.86	0.33	-0.5	0.07	0.07	0.21	0.25	0.11	-0.2	0.48	-0.1	-0.3	-0.4	-1	-0.2	-0.3	0.54	-0.4	-0.5	1.02	0.93	0.37	-1.3	0.63	-0.45	-0.25
VIT_04s0023g03460	-0.1	-0.1	-0.3	-0.2	0.03	1.72	-0.2	0.08	-0.1	-0.3	0.28	0.42	0.66	0.33	0.49	-0.3	0	0.18	-0.2	0.04	0.02	-0.1	0.36	0.1	-0.4	-0.2	0	0.07	0.05	0	-0.1	-0.1	-0.2	0	0	0	0	0.57	0	0.44	1.38	0.66	-1	-0.5	0.18	-0.71	-0.32
VIT_18s0089g00860	0.01	0.35	0.22	-0.6	-0.3	0.67	0	0.19	0.04	0.31	0.12	0	0.19	0.24	0.22	0.03	-0.2	-0.2	0.12	0.08	0	-0.1	-0.2	0	-0.1	0	-0.1	0.09	0.13	0.09	-0.5	0.04	-0.2	0.21	-0.1	0	0.04	0.8	-0.1	-0.1	1.03	1.13	-0.7	-0.9	0.2	-0.28	0.01
VIT_18s0001g01060	-0.1	0.44	-0.1	-0.3	-0.2	0.23	0	0.05	-0.3	-0.4	-0.2	0.16	0.03	1.39	0.71	0.99	0	0	-0.1	0.02	0.03	0.23	0.33	-0.4	-0.5	0.03	-0.1	0	0.07	-0.2	0.06	-0.3	-0.1	0.45	-0.3	-0.1	-0.1	0	0.23	0.17	0.43	0.87	-0.3	0.17	0.36	-0.37	0.01
VIT_13s0067g02880	-0.7	-0.3	0.06	0.26	-0.2	-0.1	-0.3	0	-0.2	-0.6	-0.1	-0.1	-0.2	0.66	0.25	1.48	0.02	-0.1	-0.3	0.05	-0.2	0.17	-0.6	0.07	0.22	0.22	0.08	-0.2	0.01	-0.3	0.07	0.02	-0.1	0	0	0	0	0.58	0.38	0.68	0.75	0.9	-0.5	-0.8	0.1	-0.29	-0.18
VIT_15s0024g01990	0.1	-0.3	0	0.28	-0.3	0.05	-0.3	0	-0.1	-0.4	-0.1	0	0.37	0.48	0.43	0	0	0	0	0	0	0.09	0	0	0	0	0	0	0	0	0	0.02	0.09	0	0	0	0	0.24	-0.2	0.71	0.89	1.08	0	0	0	-0.89	-0.08
VIT_06s0004g06930	-0.1	-0.2	-0.4	0	-0.1	0	0.02	-0.4	-0.1	-0.1	-0.5	-0.1	0.58	0.05	0.31	0	0	0.15	0.01	-0.2	-0.1	0.08	-0.5	-0.2	-0.2	0.03	0.06	0.02	0.08	0.08	-0.1	-0.1	-0.1	0	0	0	0	0.93	-0.9	0.01	0.23	0.86	-0.4	0.08	0.05	-0.07	-0.13
VIT_13s0019g00990	0.25	-0.1	-0.8	0.13	0.12	-0.2	-0.5	0.09	-0.2	-0.3	0.03	-0.2	0.49	0.31	0.4	0.1	0	0	-0.1	0.03	-0.2	0	0.11	0.02	0.06	0.1	0.1	0	0.05	-0.1	0.01	0	0	0	0	0	0	0.16	0.05	0.32	-0.4	1.17	0	0	0	0.56	0
VIT_15s0046g00930	0.18	-0.1	-0.7	-0.1	-0.5	-0.2	-0.3	0	-0.3	-0.5	0.01	-0.5	0.02	-0.3	-0.1	-0.1	0	0	-0.1	-0.2	-0.1	-0.1	-0.1	0	-0.1	0.04	0.07	0	0	-0.1	0	0.02	-0.1	0	0	0	0	0.11	0.01	-0.1	0.54	1.65	0.39	0.25	0	-0.29	-0.08
VIT_13s0064g01030	-0.1	-0.4	-0.2	0.38	-0.1	-0.1	0.81	-0.4	0.03	0.46	0.01	0.01	-0.5	0	-0.3	-0.2	0.06	-0.2	0	-0.3	-0.5	-0.1	-0.8	-0.3	-0.4	-0.2	-0.3	-0.4	0.11	0.12	-1	-0.3	-0.5	0	0	0	0	0.01	-0.6	-0.6	1.45	1.01	0.08	0.09	0.03	-0.61	0.11
VIT_11s0118g00780	0	0.69	0.36	0.07	-0.3	-0.3	0.32	0.18	-0.2	-0.1	0.36	-0.3	-0.2	-1.2	-0.7	-0.2	0.12	0.2	0.2	0.36	0	0.1	-0.3	-0.6	-0.3	0.08	0.1	0.08	0.2	-0.3	-0.3	-0.1	0.15	-0.3	-0.6	-1	-1.3	0.29	-0.1	0.39	-0.5	-1	-0.8	-0.4	0.35	-0.69	0.32
VIT_19s0015g01000	-0.2	-0.3	0.14	-0.5	0.15	-0.1	-0.3	0	-0.1	-0.4	-0.2	0.19	0.43	-1.4	-0.5	0.22	0.14	-0.1	0.01	0.16	-0.3	-0.3	-0.4	-0.2	-0.4	-0.1	-0.3	0.09	0.02	0.07	-0.5	-0.4	-0.2	0.1	-0.3	0	-0.2	0.82	-0.9	-0.4	0.67	0.02	-1.1	-2	-0.2	-0.61	0.13
VIT_13s0084g00140	0.47	0.49	-0.9	0.62	0.14	-1.2	0.19	-0.3	-0.1	0.15	0.47	-0.1	0.48	0	0.24	-0.4	0.02	0	0.2	0.1	0	0.06	-0.5	-0.2	-0.1	-0.2	-0.1	-0.2	0	0.17	-0.7	-0.2	-0.2	0.7	-0.4	-0.4	0.42	-0.2	-1.4	0.31	-1.8	-2.6	-0.7	-0.4	0	-1.1	-0.03
VIT_08s0040g02950	-0.1	-0.2	-1.2	0.57	0.28	-1.4	0.88	0.22	0.33	0.15	0.58	-0.8	0.44	-0.5	0	-0.3	-0.1	0.01	-0.5	-0.2	0.12	0.14	-0.1	-0.3	0.38	-0.3	0.14	-0.1	0.12	0.33	0.09	0.15	-0.1	0	0	0	0	-2.4	-1.2	1.07	-2.4	-3.5	-0.2	-1.9	0	-1.98	-0.58
VIT_08s0058g01270	0.26	0	-0.9	0.36	0.25	-0.8	0.61	-0.3	0.27	0.36	-0.3	-0.4	1.24	0.6	0.92	0.41	0.45	0.6	0.2	0.59	-0.3	0.39	0.02	-0.5	-0.2	0.04	0.11	0.16	0.13	-0.1	-0.2	0.18	-0.1	-0.5	-0.4	-0.6	-0.5	-1.3	-1.1	1.67	-0.4	-0.9	-0.3	-3	0.18	-0.15	-0.07
VIT_12s0028g01560	-0.3	0.5	0.28	-0.3	-0.6	-0.2	0	0.5	-0.2	0.71	0.43	0.35	0.03	0.35	0.19	0.41	0.02	0.06	0.19	0.14	0	0	0.48	-0.1	0.5	-0.3	0.14	-0.2	0	-0.2	-0.2	-0.3	-0.2	0	0	0	0	-0.6	0.44	-0.4	-0.9	-1.4	0.1	-1.1	0	-0.33	0.12
VIT_12s0028g01570	0.05	0.43	0.08	0	-0.5	-0.4	0.02	0.09	0.05	0.2	0.27	0.19	-1	0.32	-0.3	1.22	0.05	0.15	0.2	0.17	0.07	0.24	0.16	-0.5	-0.1	-0.2	0.01	0.02	0.12	-0.4	0.14	-0.2	0.07	-0.4	-0.1	-0.4	-0.5	-0.1	0.62	-0.3	-0.6	-1.1	-0.3	-1.5	0	0.46	0.37
VIT_11s0037g01400	0	0.21	0.21	0.86	0.22	0.73	2.16	0.35	1.14	0.01	0.2	-0.4	-0.3	0.17	-0.1	0.31	0.18	-0.2	-0.1	-0.4	-0.4	-0.4	-0.5	0.13	-0.6	-0.1	-0.2	-0.1	0.02	0.13	-0.4	-0.2	-0.2	0	0	0	0	-0.8	-0.3	0.57	-0.7	-1.2	-0.3	-1.4	0.1	-0.63	-0.03
VIT_01s0026g00300	-0.2	-0.3	-0.1	0.33	0.46	1.18	0.53	0.14	0.64	0.01	0.11	0.32	-0.5	0.24	-0.1	0	-0.2	-0.1	-0.4	-0.3	-0.1	-0.3	-0.4	0.13	-0.1	0.22	-0.3	0.13	0	0.18	-0.5	-0.1	-0.1	0	0.04	-0.3	-0.1	0.09	-0.3	0.66	-1.9	-1.7	-0.2	-2.1	0.37	-0.79	-0.28
VIT_19s0090g00400	0.13	-0.1	-0.9	-0.3	0.27	0.1	0.35	0.65	0.42	-0.2	0.34	-0.5	0.03	2.19	1.11	0.62	0.46	-0.1	-0.1	-0.4	-0.1	0.03	-0.1	-0.2	-0.5	-0.1	-0.1	0	0.05	0.17	-0.8	-0.1	-0.1	-0.4	-0.6	0.13	0.08	0.62	-1.4	-0.6	0	0	-0.3	-1.8	0	-1.22	-0.14
VIT_02s0012g01440	0	-0.2	0.14	0.56	0	-0.8	0.21	0	0.11	0.03	0.23	-0.3	-0.4	1.06	0.33	0.58	0.19	0.03	-0.1	0	-0.1	-0.1	-0.5	0.12	-0.6	0	-0.1	-0.1	0	-0.2	-0.3	-0.1	-0.3	0	-0.1	0.08	-0.3	0.06	0	0.17	0.28	0.09	0	-3	-0.1	-0.26	-0.03
VIT_05s0049g00480	0.1	0.11	0	0.66	-0.1	1.27	0.31	0.07	0.38	0.7	-0.1	-0.1	-0.4	2.2	0.91	0.17	0.13	-0.1	0.03	0	-0.3	-0.6	-0.1	-0.1	-0.5	-0.2	-0.2	-0.1	0.01	0.26	-0.9	-0.2	-0.3	0	0	0	0	-1.2	-1.1	0.29	-0.2	0.05	0.33	-0.4	0	-1.75	-0.48
VIT_02s0087g00420	-0.2	-0.1	0.35	0.25	0	0.34	0.26	0.05	0.38	0.25	0.02	0.12	-0.9	0.78	0	-0.2	-0.1	-0.1	-0.1	-0.1	-0.4	0.1	-0.5	0.13	-0.5	-0.1	-0.2	-0.2	-0.1	0.15	-0.5	-0.1	-0.2	0	0	0	0	-0.5	-1.3	0.11	0.12	0.12	-0.1	-2.2	0.89	-0.99	0.02
VIT_06s0004g01930	0	0.36	0.47	-0.2	0	0.37	0.2	0.02	0.34	0.24	0.3	0.46	-1.4	0.94	-0.2	-0.4	0	0.02	0.21	-0.2	-0.2	-0.1	-0.1	-0.5	-0.1	-0.3	-0.2	-0.2	-0.1	0.13	-0.6	-0.3	-0.3	0.05	0	-0.3	-0.4	-0.4	-0.4	-0.4	-0.2	-0.4	-0.3	-0.4	0.22	-1.05	-0.16
