# Supplementary material for: Genome-wide characterisation and expression profile of the grapevine ATL ubiquitin ligase family reveal biotic and abiotic stress-responsive and development-related members
Source: Sci Rep. 2016 Dec 2;6:38260. doi: 10.1038/srep38260 (PMC5133618; doi:10.1038/srep38260)
Supplement: Supplementary Table 3 [file srep38260-s3.xls]

## Sheet: formatted
Supplementary Table 3. Hierarchical clustering of the expression profiles of grapevine ATL genes in datasets related to grapevine under conditions of abiotic stresses with log transformed relative expression values. Black squares indicate FDC<0.05; red: upregulation, blue: downregulation
ATL	Drought.berry.41DAA	Drought.berry.68DAA	Drought.berry.93DAA	Glu+.berryculture	Heat.EG.day	Heat.LG.day	Heat.EV.day	Heat.LV.day	Heat.R.day	Shade.flower.5d	Shade.flower.7d	UVC.skin
VIT_09s0002g00220 - VviATL3	-0.31	0.06	-0.03	-0.49	0.32	-1	0.18	-0.31	0.22	-0.13	2.06	2.28
VIT_11s0016g03190 - VviATL97	-0.13	0.7	0.17	-0.76	-0.31	-0.39	-0.58	-0.23	0.19	-0.05	0.39	2.53
VIT_12s0028g02530 - VviATL149	-0.11	0.02	0.1	0.34	-0.24	-2.58	-1.22	0.39	1.32	0.78	2.25	1.22
VIT_02s0025g01430 - VviATL144	-0.12	0.24	-0.38	0.23	-1.36	-2.69	-0.95	-0.4	-0.31	-0.57	0.52	0.51
VIT_11s0016g01430 - VviATL161	-0.34	0.02	0.3	-0.57	0.82	0.79	0.74	1.83	-0.4	0.52	1.13	-0.02
VIT_19s0015g01000 - VviATL112	-0.04	0.03	0.43	-1.45	1.83	0.48	0.2	1.88	-0.54	-0.4	0.04	-0.6
VIT_13s0067g02880 - VviATL137	0.26	0.17	0.77	-0.98	1.75	1.45	0.63	0.47	-0.17	0.75	0.94	-0.82
VIT_18s0001g06640 - VviATL54a	0.29	-0.31	0.44	-0.34	2.79	0.54	-0.23	0	0.29	0	0.74	-0.39
VIT_00s0349g00040 - VviATL125	-0.02	0	0.03	0.09	2.86	-0.21	0	0	-0.07	-0.05	-0.69	-0.28
VIT_11s0118g00780 - VviATL18	-0.46	-0.06	-0.11	-0.2	1.56	2.11	0.43	1.12	-0.19	-0.76	-1.04	-0.45
VIT_09s0002g01500 - VviATL160	0.02	0.11	0.28	-0.18	1.26	0.99	-0.2	0.3	0.32	-0.63	-1.53	-0.66
VIT_15s0046g02070 - VviATL142	-0.13	0.27	0.47	0.06	0.28	0.83	-0.27	0.46	-0.15	-0.79	-1.11	-0.44
VIT_18s0001g06670 - VviATL147	-0.07	0.01	0.55	-0.45	1.1	0.07	-0.34	1.13	-0.28	1.27	1.77	0.13
VIT_03s0017g00670 - VviATL54b	-0.46	-0.32	0.4	0.59	0.39	-0.33	-0.42	0.99	-0.26	1.39	2.24	0.39
VIT_15s0045g00330 - VviATL164	0.04	0.4	0.94	1.36	0.5	0.83	-0.05	1.36	-1.41	1	1.32	-0.59
VIT_11s0118g00760 - VviATL110	0	0.26	0.02	0.04	0.03	-0.02	-0.02	-0.12	0.06	0.49	1.24	-0.04
VIT_06s0009g02350 - VviATL89	0.01	0.08	-0.2	-0.25	0.1	0.17	-0.04	0.21	0.15	0.57	0.95	-0.18
VIT_17s0000g04730 - VviATL98	0.19	0.08	-0.03	0.15	0	0.11	0.07	-0.35	0.34	0.39	0.57	-0.01
VIT_02s0025g04150 - VviATL130	0	-0.04	-0.08	0.11	-0.21	0.21	0.03	-0.2	-0.08	0.42	0.81	-0.13
VIT_13s0019g01960 - VviATL120	0.14	0.16	-0.03	0.06	0.28	0.03	-0.11	-0.32	-0.11	0.19	0.65	-0.08
VIT_13s0156g00140 - VviATL93	-0.02	0.01	-0.05	0.04	0.03	-0.41	-0.1	-0.12	-0.24	0.23	0.75	0.06
VIT_09s0002g05120 - VviATL115	-0.01	0.02	-0.13	0.23	0.52	0.67	0.08	0.09	0.09	0.47	0.84	-0.28
VIT_18s0075g00220 - VviATL107	-0.15	0.08	-0.04	-0.07	0.44	0.41	0.07	0.15	-0.03	0.81	1.01	-0.3
VIT_11s0016g04450 - VviATL113	-0.16	0.06	-0.04	-0.09	0.35	0.06	-0.09	0.08	-0.09	0.59	0.56	-0.42
VIT_13s0019g01980 - VviATL91	-0.13	0.03	0.2	0.06	0.32	-0.09	-1.08	-0.42	-0.12	0.18	1.29	-0.23
VIT_04s0023g03460 - VviATL124	-0.08	0.03	0.05	-1.08	0.29	-0.51	-0.05	-0.07	0.06	0.75	0.82	-0.08
VIT_15s0021g00890 - VviATL4[VviRHX1A]	-0.03	0.09	0.92	0.35	-0.14	-0.49	0.29	0.31	-0.26	0.76	1.16	-0.27
VIT_16s0098g00250 - VviATL145	0.04	-0.15	1.31	0.06	-0.14	-0.12	0.18	-0.39	0.09	0.38	0.37	-0.23
VIT_18s0122g00870 - VviATL139	-0.26	0.32	0.5	0.25	-0.01	0.49	0.71	-0.08	-0.67	-0.27	0.93	0.37
VIT_05s0077g01970 - VviATL156	-0.48	0.3	-0.18	-0.06	0.38	-1.38	0.32	-0.96	-0.03	-0.06	0.82	0.38
VIT_15s0048g01840 - VviATL131	0	-0.15	0.2	-0.49	-0.01	-0.2	-0.81	-0.4	0.41	0.53	0.34	-0.52
VIT_12s0034g01390 - VviATL86	0.11	0.03	0.19	-0.21	-0.3	-0.47	-1.19	-0.21	0.42	0.32	-0.11	0.01
VIT_00s0264g00020 - VviATL27	0.07	-0.21	-0.17	-0.12	-0.04	-0.96	-0.21	-0.6	0.05	-0.32	-0.42	0.41
VIT_12s0034g01400 - VviATL85	0.02	0.24	0.02	0.09	-0.19	-0.86	-0.2	-0.04	0.04	0.04	-0.52	-0.13
VIT_12s0028g01580 - VviATL126	-0.04	0.05	-0.05	-0.15	-0.7	-0.87	-0.46	-0.21	0.1	-0.13	-0.81	-0.06
VIT_03s0091g00480 - VviATL123	0	0.34	0.12	0.62	0	-0.24	-0.12	-0.27	0.12	0.04	0.09	0.56
VIT_08s0056g00320 - VviATL96	0.04	0.01	0	-0.11	0.07	-0.02	0.26	-0.02	0.23	0.05	-0.14	0.23
VIT_06s0004g00120 - VviATL84	-0.04	-0.02	-0.09	0	-0.12	-0.03	0.28	0.24	-0.24	-0.07	0.23	-0.08
VIT_05s0051g00730 - VviATL104	0.2	0.07	0.08	-0.16	0.14	0.05	0.01	-0.2	0.22	-0.08	0.27	-0.26
VIT_09s0002g05130 - VviATL117	0	0	0	-0.09	0	0	0	0	0	0	0	-0.27
VIT_15s0048g02030 - VviATL129	-0.15	0.07	0.3	0.08	0.01	0.01	0.03	-0.3	-0.05	-0.27	0.28	-0.07
VIT_04s0008g04280 - VviATL114	-0.09	0.07	0.1	-0.03	-0.19	-0.21	-0.15	-0.29	-0.14	-0.02	0.34	-0.04
VIT_06s0004g05090 - VviATL90	-0.47	0.12	0.22	-0.09	-0.03	-0.21	-0.26	0.05	-0.44	-0.04	0.52	0.05
VIT_14s0128g00120 - VviATL148	-0.37	0.24	0.02	-0.12	-0.53	-0.48	0.17	-0.21	-0.14	0.23	0.66	0.17
VIT_17s0053g00320 - VviATL94	-0.07	0.04	0	0.1	-0.71	-0.3	0.16	-0.3	0.04	0.14	0.62	-0.1
VIT_07s0191g00230 - VviATL55[VviRING1]	-0.25	-0.03	-0.05	0.1	0.46	-0.74	-0.11	-0.29	0.13	-0.42	0.33	0.25
VIT_11s0016g03420 - VviATL151	0.1	-0.14	-0.09	-0.2	-0.25	-0.77	-0.31	-0.28	0.26	-0.56	0.56	-0.04
VIT_04s0008g02290 - VviATL95	0.14	0.08	0.04	0.24	-0.25	-0.27	-0.23	-0.34	-0.07	-0.17	-0.12	0.02
VIT_14s0083g00710 - VviATL99	0.09	0.01	-0.2	0.09	-0.18	-0.51	-0.38	-0.27	-0.04	0.17	0.19	0.08
VIT_08s0040g00590 - VviATL88	0	0.16	0	0.12	-0.46	-0.25	-0.32	-0.38	0.45	-0.21	0.19	-0.49
VIT_17s0000g08210 - VviATL122	0.02	0	-0.14	0.03	-0.62	-0.73	-0.41	-0.6	0.45	-0.16	0.14	-0.13
VIT_08s0040g02950 - VviATL100	0	0.22	0.72	-0.58	-0.08	0.85	-1.4	2.83	0.41	-1.66	-2.12	-0.85
VIT_05s0049g00480 - VviATL163	0.04	-0.72	0.06	-0.2	2.2	-0.45	0.65	-1.85	1.27	-1.1	-2.4	-0.31
VIT_11s0052g00360 - VviATL109	0	0	0	1.65	0	0	0	0	0	0	0.61	-0.25
VIT_18s0001g01060 - VviATL23a	-0.01	0.51	0.53	1.66	0.18	-0.52	-0.13	-0.95	0.37	-0.17	-0.66	-0.89
VIT_11s0065g01210 - VviATL141	0	-0.04	0	0.83	0.27	0.67	0.41	0.75	-0.49	-0.57	-0.47	0.76
VIT_12s0057g01330 - VviATL118	-0.12	-0.15	0.34	1.49	0.73	0.7	0.71	-0.63	-0.71	-0.82	-1.99	-0.28
VIT_17s0000g08400 - VviATL83	-0.07	0.27	-0.05	0	0.6	1.02	0.01	0.93	-0.4	0.53	-0.22	-0.13
VIT_08s0040g00310 - VviATL119	0.08	0.17	0.19	0.34	0.03	0.64	-0.08	0.58	-0.46	0.49	0.28	-0.58
VIT_12s0028g01560 - VviATL127	-0.24	-0.14	0.02	0.1	0.36	1.15	0.02	1.03	0.5	-0.39	-0.09	-0.45
VIT_12s0028g01570 - VviATL128	-0.11	-0.2	0.33	0	0.21	0.74	-0.61	0.7	0.59	0.22	0.37	-0.42
VIT_17s0000g06460 - VviATL24	-0.08	-0.15	-0.2	0.24	0.62	0.67	0.1	-0.13	0.3	-0.02	0.31	-0.62
VIT_18s0089g00860 - VviATL133	0.07	0.05	-0.27	-0.44	0.55	0.87	-0.16	-0.53	0.17	0.14	-0.12	-0.38
VIT_13s0019g01020 - VviATL157	-0.34	-0.1	0	0.09	0.69	1.41	-0.45	-0.02	0	0	0	-0.63
VIT_08s0007g00720 - VviATL92	0.1	0.15	-0.26	0.54	0.29	0.04	0.67	0	0.4	0.32	0.16	-0.41
VIT_14s0066g01610 - VviATL154	0.15	0.12	-0.1	-0.03	0.58	0.03	0.35	-0.48	0.4	0.36	0.09	-0.94
VIT_18s0001g14530 - VviATL101	-0.04	0.18	-0.12	0.4	0.03	0.23	0.16	-0.12	0.01	0.06	0.34	-0.3
VIT_09s0002g05140 - VviATL116	0	0	0	0.6	0	0	0	0	0	0	0	-0.15
VIT_13s0019g00990 - VviATL159	0	0	0	0.37	0	0	0	0	0	0	0	-0.23
VIT_13s0019g01000 - VviATL158	0	0	0	0.17	0	0	0	0	0	0	0	-0.23
VIT_01s0026g02540 - VviATL82	-0.34	0.08	0.11	0.38	0.04	0.38	0.01	-0.44	-0.02	0.01	0.16	-0.62
VIT_18s0001g01050 - VviATL23b	-0.01	0.11	0.08	0.62	0	0	0	0	0	0.58	-0.45	-0.21
VIT_07s0005g00710 - VviATL155	-0.16	-0.17	-0.08	0.05	0.61	-0.02	0	0.18	0.01	-0.36	-0.28	0.22
VIT_04s0023g03580 - VviATL108	0.12	-0.05	0.29	-0.15	0.29	0.39	0.08	0.16	-0.35	-0.21	-0.28	-0.62
VIT_10s0003g00850 - VviATL150	-0.03	0	0	-0.05	-0.18	0.43	-0.16	0.42	0.03	-0.67	-0.52	-0.21
VIT_06s0004g05080 - VviATL121	0.09	-0.29	-0.38	-0.49	0.06	0.5	0.19	-0.47	0.46	-0.58	-0.93	-0.33
VIT_15s0046g00930 - VviATL146	0.01	0.02	0.12	-0.37	-0.15	0	-0.11	-0.18	0.08	0.04	-0.7	0.04
VIT_13s0074g00370 - VviATL132	0.07	0.27	-0.31	0.13	0.38	-0.08	0.04	-0.27	-0.04	-0.36	-0.74	-0.21
VIT_06s0004g01930 - VviATL106	-0.02	-0.09	-0.46	0.08	0.17	0.17	-0.26	-0.56	0.23	-0.26	-0.61	-0.37
VIT_15s0024g01990 - VviATL136	0	0	0	-0.83	0	0	0	0	0	-1.21	0.61	-0.76
VIT_02s0012g01440 - VviATL102	-0.07	0.18	0.1	-0.04	0.53	0.41	0.35	0.16	-0.72	-0.1	0.25	-1.45
VIT_03s0063g01890 - VviATL65	-0.09	-0.1	0.59	-0.4	0.23	0.53	-0.74	0.65	-0.26	-0.52	-0.74	-1.67
VIT_03s0038g03930 - VviATL138	0.03	-0.06	0.15	0.24	-0.46	0.63	1.41	-0.27	0.4	-0.11	-1.27	-0.3
VIT_11s0037g01400 - VviATL152	-0.11	0.07	0.18	-0.42	-0.43	0.16	0.28	-0.69	-0.16	-0.41	-0.9	-1.63
VIT_06s0004g08080 - VviATL134	0.04	0.25	-0.35	0.25	-0.07	0.2	0.01	-0.25	-0.55	-0.74	-1.18	-0.79
VIT_07s0031g02250 - VviATL140	-0.07	0.25	-0.26	-0.25	-0.1	0.94	0.4	-0.75	-0.33	-1.24	-1.41	-0.67
VIT_18s0001g03270 - VviATL87	0.1	0.23	-0.17	0.09	-0.13	-0.47	-0.94	-1.12	0.65	-0.29	-1.72	0.7
VIT_02s0087g00420 - VviATL111	0.34	-0.78	0.95	-0.1	-0.81	-0.59	-0.42	-0.96	1.09	-0.73	-1.77	-0.17
VIT_08s0058g01270 - VviATL135	0.15	0.43	0.85	-0.01	-0.14	-0.59	-0.29	-0.44	0.08	-1.2	-0.57	-1.09
VIT_01s0026g00300 - VviATL153	-0.02	-0.02	0.02	-0.39	-1.14	-1.42	-0.61	-0.04	-0.14	-0.47	-0.41	-0.86
VIT_06s0004g06930 - VviATL63	0.09	-0.02	0.05	0.82	-0.01	0.06	-0.11	0	-0.07	0.15	-2.98	-0.04
VIT_11s0052g00530 - VviATL43	-0.17	-0.34	0.03	0.31	0.31	0.4	0.03	0.25	0.01	-1.47	-2.51	0.78
VIT_13s0064g01030 - VviATL105	0.2	-0.41	-0.17	0	-0.24	0.02	-0.87	0.61	0	-0.95	-2.2	-0.35
VIT_19s0090g00400 - VviATL103	-0.01	-0.32	-0.06	0.64	0.05	-0.65	-0.69	-0.6	0.58	-0.86	-2.67	-1.53
VIT_07s0005g03120 - VviATL162	0.05	0	-0.03	0.41	-0.71	-0.12	-0.11	0	0	-1.3	-3.04	-0.07
VIT_13s0084g00140 - VviATL143	-0.11	-0.12	-0.02	0.01	-0.9	0.28	0	-0.46	-0.07	-1.64	-3.11	-0.62
